# Supplementary material for: Bile acids enrichment fuel tumor aerobic glycolysis and immune evasion via stabilizing FXR-RARα
Source: Front Immunol. 2026 Mar 25;17:1750358. doi: 10.3389/fimmu.2026.1750358 (PMC13057493; doi:10.3389/fimmu.2026.1750358)
Supplement: Supplementary file 1 [file DataSheet1.zip]

Archive with 21 entries (21 files):
- Fig5B fgfr2.tif
- Fig5B gapdh-2.tif
- Fig6D ib fxr-fxr.tif
- Fig6D ib fxr-RARa.tif
- Fig6D ib RaRa-FXR.tif
- Fig6D ib RARa-RaRa.tif
- Fig6D input FXR.tif
- Fig6D input RARa.tif
- Fig6E FXR.tif
- Fig6E gapdh.tif
- Fig6E RARa ser77.tif
- Fig6E RARa ser96.tif
- Fig6E rara.tif
- Fig6F FXR.tif
- Fig6F GAPDH.tif
- Fig6F RARA.tif
- Fig6G FXR.tif
- Fig6G GAPDH.tif
- Fig6G RARA.tif
- FigS4 fgfr2.tif
- FigS4 gapdh.tif
